# Supplementary material for: Gene-Specific Outcomes After Central Nervous System Metastases in Germline BRCA1- and BRCA2-Associated Breast Cancer
Source: Cancers (Basel). 2026 Apr 14;18(8):1240. doi: 10.3390/cancers18081240 (PMC13114316; doi:10.3390/cancers18081240)
Supplement: Supplementary file 1 [file cancers-18-01240-s001.zip]

Archive with 1 entries (1 files):
- cancers-4226171-supplementary.pdf
